# Supplementary material for: Expression of Tumor Suppressor FHIT Is Regulated by the LINC00173-SNAIL Axis in Human Lung Adenocarcinoma
Source: Int J Mol Sci. 2023 Nov 30;24(23):17011. doi: 10.3390/ijms242317011 (PMC10707390; doi:10.3390/ijms242317011)
Supplement: Supplementary file 1 [file ijms-24-17011-s001.zip]

Archive with 1 entries (1 files):
- ijms-2736890-supplementary.pdf
